# Supplementary material for: Allergic reactions to milk appear sooner than reactions to hen’s eggs: a retrospective study
Source: World Allergy Organ J. 2016 Apr 11;9:12. doi: 10.1186/s40413-016-0104-5 (PMC4827188; doi:10.1186/s40413-016-0104-5)
Supplement: Additional file 1: Table S1. — Grading symptoms. (XSLX 11kb) [file 40413_2016_104_MOESM1_ESM.xlsx]

## Sheet: Table S1
S 1. Grading of symptoms
	1 (mild)	2 (moderate)	3 (severe)
Skin	Localized urticarial or exanthema or wheal or pruritus	Generalized urticarial or exanthema or wheal or pruritus	-
	Swollen eyelid or lip	Swollen face	-
Gastrointestinal	Pruritus of the throat or oral cavity	Throat pain	-
tract	Mild abdominal pain	Moderate abdominal pain	Cramps
	Nausea, emesis, diarrhea	Recurrent emesis or diarrhea	Continuous emesis, loss of bowel control
Respiratory	Intermittent cough, nasal congestion,	Repetitive cough	Persistent cough, hoarseness,
tract	Sneezing, rhinorrhea		“barky” cough
	-	Chest tightness,	Apparent wheezing, dyspnea,
		mild wheezing	cyanosis, saturation <92%, swallowing or speaking difficulties, throat tightness,
			respiratory arrest
Cardiovascular	-	Pale face, mild hypotension,	Hypotension, dysrhythmia, severe bradycardia, cardiac arrest
		tachycardia (increase >15 beats/min)
Neurological	Change in activity level, tiredness	“Light-headedness,”	Confusion, loss of consciousness, incontinence
		feeling of “pending doom,”
		somnolence
The severity score was based on the organ system most affected.
Hypotension was defined as systolic blood pressure of <70 mmHg (ages, 1 month to 1 year), <(70 mmHg + [2 × age]) (ages, 1–10 years), and <90 mmHg (>11 years).
Mild hypotension was defined as systolic blood pressure of <80 mmHg (ages, 1 month to 1 year), <(80 mmHg + [2 × age]) (ages, 1–10 years), and <100 mmHg (>11 years).
