# Supplementary material for: Allergic reactions to milk appear sooner than reactions to hen’s eggs: a retrospective study
Source: World Allergy Organ J. 2016 Apr 11;9:12. doi: 10.1186/s40413-016-0104-5 (PMC4827188; doi:10.1186/s40413-016-0104-5)
Supplement: Additional file 2: Table S2. — Clinicodemographic features of the study patients. (XSLX 10kb) [file 40413_2016_104_MOESM2_ESM.xlsx]

## Sheet: Table S2
S 2. Clinicodemographic features of the study patients.
Challenge food	Raw milk	Scrambled egg
	(n = 15)	(n = 33)
Sex (male)	9 (60.0%)	25 (75.8%)
Age (years)	5.8 (0.5–11.1)	5.1 (0.8–15.7)
History of	13 (86.7%)	25 (75.8%)
immediate reaction to causative food
History of	8 (53.3%)	13 (39.4%)
anaphylaxis to causative food
Atopic dermatitis, current	12 (80.0%)	20 (60.6%)
Bronchial asthma, current	7 (46.7%)	9 (27.3%)
Allergic rhinitis, current	7 (46.7%)	3 (9.1%)
Total IgE (IU/mL)	485 (45.1–2310)	415 (19.3–3930)
Milk-specific IgE (kUA/L)	4.3 (0.5–51.9)	-
Egg white-specific IgE (kUA/L)	-	6.2 (1.1–100<)
Ovomucoid-specific IgE	-	2.8 (<0.35–100<)
Values are expressed as n (%) or median (range), as appropriate.
Abbreviations: IgE, immunoglobulin E.
