# Supplementary material for: Allergic reactions to milk appear sooner than reactions to hen’s eggs: a retrospective study
Source: World Allergy Organ J. 2016 Apr 11;9:12. doi: 10.1186/s40413-016-0104-5 (PMC4827188; doi:10.1186/s40413-016-0104-5)
Supplement: Additional file 3: Table S3. — Data related to induced reactions and treatments for positive challenges. (XSLX 10kb) [file 40413_2016_104_MOESM3_ESM.xlsx]

## Sheet: Table S3
S 3. Data related to induced reactions and treatments for positive challenges
Food	Raw milk (n = 15)	Scrambled egg (n = 33)	p value
Symptoms
Skin	11 (73.3%)	22 (66.7%)	0.75
Gastrointestinal	7 (46.7%)	23 (69.7%)	0.2
Respiratory	9 (60.0%)	15 (45.5%)	0.53
Neurological	0 (0.0%)	0 (0.0%)	>0.99
Cardiovascular	0 (0.0%)	0 (0.0%)	>0.99
Multiple organ symptoms	6 (40.0%)	17 (51.5%)	0.54
Anaphylaxis	3 (20.0%)	13 (39.4%)	0.322
Severity of symptoms
Grade 1 (mild)	3 (20.0%)	4 (12.1%)	>0.99
Grade 2 (moderate)	12 (80.0%)	29 (87.9%)	>0.99
Grade 3 (severe)	0 (0.0%)	0 (0.0%)	>0.99
Treatment
Antihistamine	12 (80.0%)	27 (81.8%)	>0.99
Steroid	5 (33.3%)	18 (54.5%)	0.22
β2 stimulant inhalation	1 (6.7%)	7 (21.2%)	0.41
Adrenaline	0 (0.0%)	0 (0.0%)	>0.99
Any treatment	12 (80.0%)	27 (81.8%)	>0.99
p < 0.05 was considered statistically significant.
Values are expressed as n (%).
